# Supplementary material for: Physiological and transcriptomic analysis of yellow leaf coloration in Populus deltoides Marsh
Source: PLoS One. 2019 May 21;14(5):e0216879. doi: 10.1371/journal.pone.0216879 (PMC6529213; doi:10.1371/journal.pone.0216879)
Supplement: S2 Table — KEGG enrichment analysis was implemented using the database resource (http://www.genome.jp/kegg/). The hypergeometric test was conducted to find significantly enriched KEGG terms in the input list of DEGs. The closer Pvalue is to zero, the more significant the enrichment is. some DEGs were annotated with more than one pathway. (XLSX) [file pone.0216879.s002.xlsx]

## Sheet: Sheet1
Supplementary Table S2 Wild-type vs. mutant pathway enrichment.
#	Pathway	DEGs (G vs. Y )	FDR	Enrichment factor	Pvalue	Pathway ID
1	Porphyrin and chlorophyll metabolism	3	0.084537	8.68473	0.005212	ko04141
2	Ribosome	5	0.084537	4.42962	0.005454	ko00592
3	Metabolic pathways	15	0.183551	1.56325	0.04542	ko03040
4	Terpenoid backbone biosynthesis	2	0.183551	5.73192	0.04843	ko04712
5	Flavonoid biosynthesis	2	0.183551	5.53809	0.05146	ko00591
6	Carbon fixation in photosynthetic organisms	2	0.183551	5.48509	0.05233	ko04144
7	Photosynthesis	2	0.183551	5.48509	0.05233	ko00902
8	Peroxisome	2	0.183551	5.38209	0.05411	ko00860
9	Pyruvate metabolism	2	0.183551	5.25865	0.05635	ko00905
10	Phenylpropanoid biosynthesis	3	0.183551	3.39167	0.05921	ko00480
11	Stilbenoid, diarylheptanoid and gingerol biosynthesis	2	0.191749	4.71763	0.06804	ko00730
12	Sesquiterpenoid and triterpenoid biosynthesis	1	0.270415	8.95613	0.1072	ko00053
13	Brassinosteroid biosynthesis	1	0.270415	8.4293	0.1134	ko00450
14	Cutin, suberine and wax biosynthesis	1	0.38254	5.25865	0.1748	ko00270
15	Biosynthesis of secondary metabolites	8	0.38254	1.44426	0.1851	ko00564
16	Sphingolipid metabolism	1	0.413029	3.92597	0.2265	ko00906
17	Plant hormone signal transduction	3	0.413029	1.82739	0.2265	ko00261
18	DNA replication	1	0.413116	3.58245	0.2453	ko04931
19	Regulation of autophagy	1	0.413116	3.45297	0.2532	ko00410
20	Carbon metabolism	2	0.443455	1.89172	0.2861	ko00920
21	Ribosome biogenesis in eukaryotes	1	0.47767	2.52508	0.329	ko00402
22	Galactose metabolism	1	0.47767	2.3883	0.3441	ko00900
23	Circadian rhythm - plant	1	0.47767	2.30198	0.3544	ko00740
24	Ubiquitin mediated proteolysis	1	0.552121	1.71102	0.4451	ko04626
25	Pyrimidine metabolism	1	0.552121	1.676	0.4519	ko00073
26	Pentose and glucuronate interconversions	1	0.552121	1.53671	0.4811	ko00030
27	Purine metabolism	1	0.552121	1.40488	0.5122	ko00052
28	Amino sugar and nucleotide sugar metabolism	1	0.552121	1.39124	0.5156	ko04933
29	RNA degradation	1	0.552121	1.38787	0.5165	ko00460
30	Endocytosis	1	0.745343	0.792797	0.7213	ko00670
31	Starch and sucrose metabolism	1	0.7474	0.736751	0.7474	ko00330
Note: 1. KEGG enrichment analysis was implemented using the database resource (http://www.genome.jp/kegg/). The hypergeometric test was conducted to find significantly enriched KEGG terms in the input list of DEGs. The closer Pvalue is to zero, the more significant the enrichment is. 2. some DEGs were annotated with more than one pathway.
